# Supplementary material for: Epigenetic Treatment of Urothelial Carcinoma Cells Sensitizes to Cisplatin Chemotherapy and PARP Inhibitor Treatment
Source: Cancers (Basel). 2021 Mar 18;13(6):1376. doi: 10.3390/cancers13061376 (PMC8002916; doi:10.3390/cancers13061376)
Supplement: Supplementary file 1 [file cancers-13-01376-s001.zip]

Archive with 9 entries (7 files):
- supp files Thy/supp Figures/
- supp files Thy/supp Figures/Figure S1.tif
- supp files Thy/supp Figures/Figure S2.tif
- supp files Thy/supp Figures/Figure S3.tif
- supp files Thy/supp Figures/Figure S4.tif
- supp files Thy/supp Figures/Figure S5.tif
- supp files Thy/supp Tables/
- supp files Thy/supp Tables/~$supp Tables.xlsx
- supp files Thy/supp Tables/supp Tables.xlsx
