# Supplementary material for: Epigenetic Treatment of Urothelial Carcinoma Cells Sensitizes to Cisplatin Chemotherapy and PARP Inhibitor Treatment
Source: Cancers (Basel). 2021 Mar 18;13(6):1376. doi: 10.3390/cancers13061376 (PMC8002916; doi:10.3390/cancers13061376)
Supplement: Supplementary file 1 [file cancers-13-01376-s001.zip › supp files Thy/supp Tables/supp Tables.xlsx]

## Sheet: T S1 antibodies
target primary antibodies	company	cat nr.	dilution
c-MYC	Santa Cruz	sc-40	1:2000	Western
RAD51	Millipore	ABE257	1:2000	Western
α-Tubulin	Abcam	ab4074	1:10000	Western
CCNB1	Santa Cruz	sc-752	1:1000	Western
AURKB	BD Transduction Laboratories™	611083	1:500	Western
cl. PARP	Cell Signaling	9541S	1:1000	Western
PARP	Cell Signaling	9532S	1:2000	Western
BCL-2	Cell Signaling	15071S	1:1000	Western
pγH2AX (Ser139)	Cell Signaling	2577S	1:1000	Western
pγH2AX (Ser139)	Cell Signaling	2577S	1:50	ICC
p53BP1	EMD Millipore	05-725	1:100	ICC
pATM	Cell Signaling	5883S	1:1000	Western
ATM	Cell Signaling	2873S	1:1000	Western
pATR	Cell Signaling	2853S	1:1000	Western
ATR	Cell Signaling	2790S	1:1000	Western
pCHK1	Cell Signaling	2349S	1:1000	Western
CHK1	Cell Signaling	2360S	1:1000	Western
pCHK2	Cell Signaling	2197S	1:1000	Western
CHK2	Cell Signaling	6334S	1:1000	Western
secondary antibodies	company	cat nr.	dilution
goat anti-rabbit	Dako	P0448	1:2000	Western
rabbit anti-mouse	Dako	P0260	1:1000	Western
anti-rabbit Alexa 488	Thermo Fisher Scientific	A-11034	1:500	ICC
anti-mouse Alexa594	Thermo Fisher Scientific	A-11001	1:250	ICC

## Sheet: T S2 Primer
target gene	sequence fwd Primer 5´- 3´	sequence rev Primer 5´- 3´	annealing temperature [°C]	2-step protocol	3-step protocol			2-step		3-step
BRD4	ATTGATGTTCTCCAACTGCT	TTTCGAACACATCCTGGAG	50		x			temperature [°C]	time [sec]	temperature [°C]	time [sec]
TBP	GAGCCAAGAGTGAAGAACAGTC	GCTCCCCACCATATTCTGAATCT	60	x			pre-incubation	95	60	95	900
HEXIM1	GACGAGAAACAGAGCCTTCG	TCGTGATCATCCATGAGGAA	60	x			denaturation	95	15	94	10
AURKB	GCTCTACAAGGAGCTGCAG	CCTTGAGCCCTAAGAGCAG	55		x		annealing	60	30	x	15
CCNB1	AGCTGCTGCCTGGTGAAGAG	GCCATGTTGATCTTCGCCTTA	60	x			extension			72	20
GADD45A	GTCGGCCAAGTTGATGAAT	CACGATGTTGATGTCGTTGT	60	x			melting curve	60-95	1	x-95	1
GADD45B	GTCGGCCAAGTTGATGAAT	CACGATGTTGATGTCGTTGT	60	x
ATM	TGGATCCAGCTATTTGGTTTGA	CCAAGTATGTAACCAACAATAGAAGAAGTAG	60	x
ATR	CAGCTTTGTGCCATTTACTG	CTACCTCAATTCCAAGCACA	60	x
CHK1	ATATGAAGCGTGCCGTAGACT	ATATGAAGCGTGCCGTAGACT	60	x
CHK2	CGCCTGAAAGAAGCTACCTG	CTCTGGCTTTAAGTCACGGTGT	60	x
BRCA1	AAAGGGCCTTCACAGTGTCC	CCTGTGTCAAGCTGAAAAGCA	60	x
BRCA2	GGAGCTGAGGTGGATCCTGA	CATGAGGAAATACAGTTTCAGATGCTT	60	x
RAD51	CAACCCATTTCACGGTTAGAGC	GGGAGCTTGGAAGACGATCAG	60	x
FANCD2	GGCCAAGTGGGGATAAAGAG	TGATCAGTTCTGGGACACCA	60	x
RAD17	CCTGGATGTGGAAAGACAACG	TCCCAGGTTCAAGCACAGTA	60	x
RAD50	CTGGACCAGGAGCTCATAAAAG	ACGCAGGGTCCTGTCTAAGTC	60	x
NHEJ	AGTGCCAAGTGAGGGAGCTA	TTTCTTCAAATGGTTCTGTCTTCA	60	x
ERCC1	AGGAAGAAATTTGTGATAC	TGTGTAGATCGGAATAAG	50		x
ERCC2	GCGTCCCCTACGTCTACACA	CATGGCATCGAAGGTAAGAAA	60	x
POLD3	GCCATGCTAAAGGACAGTGG	CGAAGAGGATTCAGCAGGAG	60	x
POLE2	TGAGAAGCAACCCTTGTCATC	TCATCAACAGACTGACTGCATTC	60	x
PARP1	TGCTGCTGTGAACTCCTCTG	CATGGCCTTCACTTCATCCT	60	x
PARP2	ACACCCATTGGACCAACACT	GTGGGAGCATGGGTAGATTG	60	x

## Sheet: T S3 IC50
compound	IC50 72 h VM-CUB1	IC50 72 h UM-UC-3	IC50 72 h HBLAK
PLX51107	2 µM	8.8 µM	0.6 µM
Romidepsin	4.3 nM	3.4 nM	0.9 nM
Cisplatin	5 µM	4 µM	5 µM
Gemcitabine	5.2 nM	12.1 nM	2.7 nM
Talazoparib	1 µM	1 µM	1 µM

## Sheet: T S4 combi dosages
	PLX [µM]	CIS [µM]
PLX + CIS VM-CUB1	0.25	0.625
	0.5	1.25
	1	2.5
	1.5	3.75
	2	5
	3	7.5
	4	10
PLX + CIS UM-UC-3	1.1	0.5
	2.2	1
	4.4	2
	6.6	3
	8.8	4
	13.2	6
	17.6	8
PLX + CIS HBLAK	0.075	0.625
	0.15	1.25
	0.3	2.5
	0.45	3.75
	0.6	5
	0.9	7.5
	1.2	10
	PLX [µM]	GEM [nM]
PLX > GEM VM-CUB1	0.25	0.625
	0.5	1.25
	1	2.5
	1.5	3.75
	2	5
	3	7.5
	4	10
PLX > GEM UM-UC-3	1.1	1.5
	2.2	3
	4.4	6
	6.6	9
	8.8	12
	13.2	18
	17.6	24
PLX > GEM HBLAK	0.075	0.375
	0.15	0.75
	0.3	1.5
	0.45	2.25
	0.6	3
	0.9	4.5
	1.2	6
	PLX [µM]	ROM [nM]
PLX + ROM VM-CUB1	0.25	0.5375
	0.5	1.075
	1	2.15
	1.5	3.225
	2	4.3
	3	6.45
	4	8.6
PLX + ROM UM-UC-3	1.1	0.425
	2.2	0.85
	4.4	1.7
	6.6	2.55
	8.8	3.4
	13.2	5.1
	17.6	6.8
PLX + ROM HBLAK	0.075	0.1125
	0.15	0.225
	0.3	0.45
	0.45	0.675
	0.6	0.9
	0.9	1.35
	1.2	1.8
	ROM [nM]	CIS [µM]
ROM + CIS VM-CUB1	1.075	0.625
	2.15	1.25
	3.225	2.5
	4.3	3.75
	6.45	5
	8.6	7.5
ROM + CIS UM-UC-3	0.425	0.5
	0.85	1
	1.7	2
	2.55	3
	3.4	4
	5.1	6
	6.8	8
ROM + CIS HBLAK	0.1125	0.625
	0.225	1.25
	0.45	2.5
	0.675	3.75
	0.9	5
	1.35	7.5
	1.8	10
	PLX [µM]	TALA [µM]
PLX + TALA UM-UC-3	1.1	0.125
	2.2	0.25
	4.4	0.5
	6.6	0.75
	8.8	1
	13.2	1.5
	17.6	2
